# Supplementary material for: Viral and Bacterial Respiratory Pathogens during the COVID-19 Pandemic in Israel
Source: Microorganisms. 2023 Jan 9;11(1):166. doi: 10.3390/microorganisms11010166 (PMC9864990; doi:10.3390/microorganisms11010166)
Supplement: Supplementary file 1 [file microorganisms-11-00166-s001.zip]

Archive with 1 entries (1 files):
- microorganisms-2102129-supplementary.pdf
